# Supplementary material for: Inhibitor of apoptosis proteins, NAIP, cIAP1 and cIAP2 expression during macrophage differentiation and M1/M2 polarization
Source: PLoS One. 2018 Mar 8;13(3):e0193643. doi: 10.1371/journal.pone.0193643 (PMC5843221; doi:10.1371/journal.pone.0193643)
Supplement: S3 Fig — Uncropped Western blot images corresponding to figures in the main manuscript. (ZIP) [file pone.0193643.s003.zip]

Archive with 23 entries (20 files):
- WB runs/
- WB runs/Fig2 HSC70.jpg
- __MACOSX/
- __MACOSX/WB runs/
- __MACOSX/WB runs/._Fig2 HSC70.jpg
- WB runs/Fig2 NAIP-J2.jpg
- __MACOSX/WB runs/._Fig2 NAIP-J2.jpg
- WB runs/Fig3 HSC70.bmp
- __MACOSX/WB runs/._Fig3 HSC70.bmp
- WB runs/Fig3 NAIP-J2.bmp
- __MACOSX/WB runs/._Fig3 NAIP-J2.bmp
- WB runs/Fig4 HSC70.png
- __MACOSX/WB runs/._Fig4 HSC70.png
- WB runs/Fig4 RIAP1.png
- __MACOSX/WB runs/._Fig4 RIAP1.png
- WB runs/Fig5 naip HSC70.jpg
- __MACOSX/WB runs/._Fig5 naip HSC70.jpg
- WB runs/Fig5 NAIP-J2.jpg
- __MACOSX/WB runs/._Fig5 NAIP-J2.jpg
- WB runs/Fig5 riap1 HSC70.png
- __MACOSX/WB runs/._Fig5 riap1 HSC70.png
- WB runs/Fig5 RIAP1.png
- __MACOSX/WB runs/._Fig5 RIAP1.png
